# Supplementary material for: Oligo-residual disease in PD-1/PD-L1 inhibitor-treated metastatic non-small cell lung cancer: incidence, pattern of failure, and clinical value of local consolidative therapy
Source: Cancer Immunol Immunother. 2024 Jun 4;73(8):140. doi: 10.1007/s00262-024-03720-7 (PMC11150343; doi:10.1007/s00262-024-03720-7)
Supplement: Supplementary file 3 — Supplementary file3 (XLSX 15 KB) [file 262_2024_3720_MOESM3_ESM.xlsx]

## Sheet: Sheet1
Supplemental Table 1. Patient’s characteristics in those with ORD
	All patients	LCT group	Non-LCT group	p
	n (%)	(N=43) n (%)	(N=90) n (%)
Age, y				0.348
≤60	51(38.3)	18(41.9)	33(36.7)
>60	82(61.7)	25(58.1)	57(63.3)
Gender				0.206
Male	106(79.7)	32(74.4)	74(82.2)
Female	27(20.3)	11(25.6)	16(17.8)
ECOG PS				0.65
0	15(11.3)	5(11.6)	10(11.1)
1	115(86.5)	36(83.7)	79(87.8)
2	3(2.2)	2(4.7)	1(1.1)
Histology				0.236
SCC	57(42.9)	16(37.2)	41(45.6)
No-SCC	76(57.1)	27(62.8)	49(54.4)
Organs with metastases at start of ICI				0.845
≤3	85(63.9)	28(65.1)	57(63.3)
>3	48(36.1)	15(34.9)	33(36.7)
Lesions involved at start of ICI				0.215
≤5	100(75.2)	30(69.8)	70(77.8)
>5	33(24.8)	13(30.2)	20(22.2)
Baseline brain metastasis				0.921
Yes	16(12.0)	5(11.6)	11(12.2)
No	117(88.0)	38(88.4)	79(87.8)
Baseline liver metastasis				0.522
Yes	18(13.5)	7(16.3)	11(12.2)
No	115(86.5)	36(83.7)	79(87.8)
Baseline bone metastasis				0.288
Yes	39(29.3)	10(23.3)	29(32.2)
No	94(70.7)	33(76.7)	61(67.8)
Treatment regimens of PD-1/PD-L1 inhibitors				0.55
monotherapy	47(35.3)	15(34.9)	32(35.6)
combinational therapy	86(64.7)	28(65.1)	58(64.4)
Treatment lines				0.44
1st	52(39.1)	18(41.9)	34(37.8)
≥2nd	81(60.9)	25(58.1)	56(62.2)
PD-L1 status				0.597
Negative*	16(12.0)	6(14.0)	10(11.1)
Positive#	33(24.8)	7(16.3)	26(28.9)
unknown	84(63.2)	30(69.8)	54(60.0)
Smoking				0.016
Yes	57(42.9)	25(58.1)	32(35.6)
No	76(57.1)	18(41.9)	58(64.4)
SCC, squamous cell carcinoma; ECOG, Eastern Cooperative Oncology Group performance status; PD-L1, programmed death receptor ligand 1; *PD-L1 expression<1%; # PD-L1 expression≥1%, ORD, oligo-residual disease
