# Supplementary material for: Oligo-residual disease in PD-1/PD-L1 inhibitor-treated metastatic non-small cell lung cancer: incidence, pattern of failure, and clinical value of local consolidative therapy
Source: Cancer Immunol Immunother. 2024 Jun 4;73(8):140. doi: 10.1007/s00262-024-03720-7 (PMC11150343; doi:10.1007/s00262-024-03720-7)
Supplement: Supplementary file 4 — Supplementary file4 (XLSX 13 KB) [file 262_2024_3720_MOESM4_ESM.xlsx]

## Sheet: Sheet1
Supplemental Table 2. Cox analyses of progression-free survival among patients with ORD
Variables	Univariate analysis		Multivariate analysis
	HR (95% CI)	P Value	HR (95% CI)	P Value
Sex (female vs. male)	1.706(1.086-2.679)	0.02	1.933(1.221-3.060)	0.005
Age (≤ 60 vs.＞60)	0.896(0.601-1.337)	0.592
ECOG (0 vs.1)	1.073(0.626-1.839)	0.798
Histology (SCC vs. Non-SCC)	1.518(1.023-2.254)	0.038	1.349(0.892-2.039)	0.156
Smoking (never vs. ever)	0.942(0.643-1.381)	0.76
Organs with metastases at start of ICI(≤3 vs.>3)	0.846(0.566-1.264)	0.414
Lesions involved at start of ICI(≤5 vs.>5)	1.093(0.696-1.715)	0.7
PD-L1 status (-* vs.+# vs. unknown)	1.046(0.714-1.533)	0.817
Best overall response (PR vs.SD)	0.723(0.461-1.134)	0.158
Treatment lines (1st vs. ≥2nd)	1.351(0.908-2.011)	0.138
Brain metastatic sites in baseline (Yes vs. No)	0.628(0.364-1.084)	0.095
Liver metastatic sites in baseline (Yes vs. No)	1.487(0.836-2.646)	0.177
Bone metastatic sites in baseline (Yes vs. No)	0.812(0.531-1.241)	0.336
Immune monotherapy (Yes vs. No)	1.570(1.052-2.342)	0.027	1.579(1.034-2.412)	0.035
Local consolidative therapy (-vs.+)	1.815(1.182-2.785)	0.006	2.094(1.352-3.244)	0.001
SCC, squamous cell carcinoma; ECOG, Eastern Cooperative Oncology Group performance status; PD-L1, programmed death receptor ligand 1; *PD-L1 expression<1%; # PD-L1 expression≥1%, ORD, oligo-residual disease
