# Supplementary material for: Oligo-residual disease in PD-1/PD-L1 inhibitor-treated metastatic non-small cell lung cancer: incidence, pattern of failure, and clinical value of local consolidative therapy
Source: Cancer Immunol Immunother. 2024 Jun 4;73(8):140. doi: 10.1007/s00262-024-03720-7 (PMC11150343; doi:10.1007/s00262-024-03720-7)
Supplement: Supplementary file 5 — Supplementary file5 (XLSX 13 KB) [file 262_2024_3720_MOESM5_ESM.xlsx]

## Sheet: Sheet1
Supplemental Table 3. Cox analyses of overall survival among patients with ORD
Variables	Univariate analysis
	HR (95% CI)	P Value
Sex (female vs. male)	1.240(0.558-2.756)	0.598
Age (≤ 60 vs.＞60)	0.547(0.275-1.088)	0.086
ECOG (0 vs.1)	1.092(0.432-2.761)	0.852
Histology (SCC vs. Non-SCC)	1.941(0.923-4.082)	0.08
Smoking (never vs. ever)	0.726(0.366-1.441)	0.36
Organs with metastases at start of ICI (≤3 vs. >3)	1.100(0.540-2.238)	0.793
Lesions involved at start of ICI (≤5vs. >5)	1.334(0.619-2.874)	0.462
PD-L1 status (-* vs.+# vs. unknown)	0.853(0.431-1.698)	0.648
Best overall response (PR vs.SD)	0.807(0.350-1.861)	0.615
Treatment lines (1st vs. ≥2nd)	1.067(0.530-2.146)	0.856
Brain metastatic sites in baseline (Yes vs. No)	1.023(0.358-2.919)	0.967
Liver metastatic sites in baseline (Yes vs. No)	1.312(0.501-3.438)	0.581
Liver metastatic sites in baseline (Yes vs. No)	0.876(0.407-1.887)	0.735
Immune monotherapy (Yes vs. No)	0.540(0.751-3.318)	0.27
Local consolidative therapy (-vs.+)	5.644(1.962-16.239)	0.001
SCC, squamous cell carcinoma; ECOG, Eastern Cooperative Oncology Group performance status; PD-L1, programmed death receptor ligand 1; *PD-L1 expression<1%; # PD-L1 expression≥1%, ORD, oligo-residual disease
