# Supplementary material for: Oligo-residual disease in PD-1/PD-L1 inhibitor-treated metastatic non-small cell lung cancer: incidence, pattern of failure, and clinical value of local consolidative therapy
Source: Cancer Immunol Immunother. 2024 Jun 4;73(8):140. doi: 10.1007/s00262-024-03720-7 (PMC11150343; doi:10.1007/s00262-024-03720-7)
Supplement: Supplementary file 6 — Supplementary file6 (XLSX 10 KB) [file 262_2024_3720_MOESM6_ESM.xlsx]

## Sheet: Sheet1
Supplemental table 4 The G3-G5 toxicities for patients in ORD
	All patients	LCT group	Non-LCT group
	n (%)	(N=43) n (%)	(N=90) n (%)
Leucopenia	39 (29.3)	15 (34.9)	24 (26.7)
Neutropenia	37 (27.8)	9 (20.9)	28 (31.1)
Anaemia	17 (12.8)	6 (14.0)	11 (12.2)
Thrombocytopenia	12 (9.0)	3 (7.0)	9 (10.0)
Diarrhea	6 (4.5)	2 (4.7)	4 (4.4)
Pnemonitis	5 (3.8)	2 (4.7)	3( 3.3)
Hepatitis	5 (3.8)	2 (4.7)	3(3.3)
Skin reaction	4(3.0)	1(2.3)	3(3.3)
Hypothyroidism	3 (2.3)	1 (2.3)	2 (2.2)
Hyperthyroidism	2 (1.5)	1 (2.3)	1 (1.1)
Myocarditis	1 (0.8)	1 (2.3)	0 (0)
